# Supplementary material for: Nucleoprotein as a Promising Antigen for Broadly Protective Influenza Vaccines
Source: Vaccines (Basel). 2023 Nov 23;11(12):1747. doi: 10.3390/vaccines11121747 (PMC10747533; doi:10.3390/vaccines11121747)
Supplement: Supplementary file 1 [file vaccines-11-01747-s001.zip]

Archive with 1 entries (1 files):
- vaccines-2679436-supplementary.pdf
